# Supplementary material for: Genome-wide identification of quantitative trait loci for important plant and flower traits in petunia using a high-density linkage map and an interspecific recombinant inbred population derived from Petunia integrifolia and P. axillaris
Source: Hortic Res. 2019 Feb 1;6:27. doi: 10.1038/s41438-018-0091-5 (PMC6355904; doi:10.1038/s41438-018-0091-5)
Supplement: Supplementary file 1 — Supplemental Table S1 [file 41438_2018_91_MOESM1_ESM.xlsx]

## Sheet: S1
Table S1. Physical locations of QTL for petunia flower diameter in the Petunia axillaris genome
Study	Traita	QTL	Position		Physical location
			Chromosomein linkage map	1-LOD interval (cM)	Scaffold	Start	End
This study	Flower_D	C-Flower_D-2.1	2	28.25 - 29.75	Peaxi162Scf00964	57940	121465
					Peaxi162Scf01086	75828
					Peaxi162Scf00450	915625
					Peaxi162Scf00007	2849371
					Peaxi162Scf00431	311682
Guo et al. (2017)	Flower_D	14FD2.1	2	31.589 - 31.783	Peaxi162Scf00007	1636699	2890930
		17FD2.1	2	30.8 - 31.055	Peaxi162Scf01333	83287	83308
		20FD2.1	2	30.487 - 30.77	Peaxi162Scf00007	871897
					Peaxi162Scf00776	245663
					Peaxi162Scf01333	83272
