# Supplementary material for: Genome-wide identification of quantitative trait loci for important plant and flower traits in petunia using a high-density linkage map and an interspecific recombinant inbred population derived from Petunia integrifolia and P. axillaris
Source: Hortic Res. 2019 Feb 1;6:27. doi: 10.1038/s41438-018-0091-5 (PMC6355904; doi:10.1038/s41438-018-0091-5)
Supplement: Supplementary file 2 — Supplemental Table S2 [file 41438_2018_91_MOESM2_ESM.xlsx]

## Sheet: S2
Table S2. List of predicted genes in scaffold Peaxi162Scf00007 in the Petunia axillaris genome
Scaffold	Gene_ID	Start	End	Strand	Annotation
Peaxi162Scf00007	Peaxi162Scf00007g00011	49808	52268	+	HXXXD-type acyl-transferase family protein
Peaxi162Scf00007	Peaxi162Scf00007g00012	67227	69384	+	HXXXD-type acyl-transferase family protein
Peaxi162Scf00007	Peaxi162Scf00007g00015	69546	70035	+	Unknown protein
Peaxi162Scf00007	Peaxi162Scf00007g00016	5169	6379	-	Unknown protein
Peaxi162Scf00007	Peaxi162Scf00007g00023	249190	254386	-	Unknown protein
Peaxi162Scf00007	Peaxi162Scf00007g00033	384867	385898	-	mitogen-activated protein kinase kinase kinase 15
Peaxi162Scf00007	Peaxi162Scf00007g00035	299896	309547	+	Unknown protein
Peaxi162Scf00007	Peaxi162Scf00007g00063	619362	619796	+	Disease resistance-responsive (dirigent-like protein) family protein
Peaxi162Scf00007	Peaxi162Scf00007g00068	638218	638795	-	Nodulin-like / Major Facilitator Superfamily protein
Peaxi162Scf00007	Peaxi162Scf00007g00072	758458	759792	+	ARABIDOPSIS SERIN PROTEASE
Peaxi162Scf00007	Peaxi162Scf00007g00077	694903	702894	-	Unknown protein
Peaxi162Scf00007	Peaxi162Scf00007g00095	925784	931680	+	glutamate receptor 5
Peaxi162Scf00007	Peaxi162Scf00007g00102	995329	998042	+	glucose-6-phosphate/phosphate translocator 2
Peaxi162Scf00007	Peaxi162Scf00007g00120	96009	98113	+	HXXXD-type acyl-transferase family protein
Peaxi162Scf00007	Peaxi162Scf00007g00122	125041	129080	+	allene oxide synthase
Peaxi162Scf00007	Peaxi162Scf00007g00125	130283	134651	-	Unknown protein
Peaxi162Scf00007	Peaxi162Scf00007g00126	137388	144405	-	Pentatricopeptide repeat-containing protein
Peaxi162Scf00007	Peaxi162Scf00007g00127	156195	159603	-	Protein of unknown function (DUF1068)
Peaxi162Scf00007	Peaxi162Scf00007g00129	108967	115069	+	B-box type zinc finger family protein
Peaxi162Scf00007	Peaxi162Scf00007g00131	160577	165739	+	Lipid-A-disaccharide synthase
Peaxi162Scf00007	Peaxi162Scf00007g00141	1391332	1392558	+	DNA-binding storekeeper protein-related transcriptional regulator
Peaxi162Scf00007	Peaxi162Scf00007g00153	1536505	1537557	+	FASCICLIN-like arabinogalactan protein 21 precursor
Peaxi162Scf00007	Peaxi162Scf00007g00157	1533033	1533393	+	Unknown protein
Peaxi162Scf00007	Peaxi162Scf00007g00164	1631997	1635236	-	G-type lectin S-receptor-like serine/threonine-protein kinase
Peaxi162Scf00007	Peaxi162Scf00007g00172	1698502	1700919	+	Subtilisin-like serine endopeptidase family protein
Peaxi162Scf00007	Peaxi162Scf00007g00177	1707496	1711165	-	receptor kinase 3
Peaxi162Scf00007	Peaxi162Scf00007g00179	1761564	1762505	-	Protein of unknown function (DUF1644)
Peaxi162Scf00007	Peaxi162Scf00007g00182	1818759	1822922	+	Enhancer of polycomb-like transcription factor protein
Peaxi162Scf00007	Peaxi162Scf00007g00185	1856661	1859126	+	G-type lectin S-receptor-like serine/threonine-protein kinase
Peaxi162Scf00007	Peaxi162Scf00007g00207	2088118	2089759	+	myb domain protein 15
Peaxi162Scf00007	Peaxi162Scf00007g00222	256709	267787	-	L-tyrosine decarboxylase
Peaxi162Scf00007	Peaxi162Scf00007g00223	221078	221980	+	60S ribosomal protein L30
Peaxi162Scf00007	Peaxi162Scf00007g00224	241782	248515	+	dentin sialoph [Arabidopsis thaliana]
Peaxi162Scf00007	Peaxi162Scf00007g00237	2374577	2375063	+	indole-3-butyric acid response 10
Peaxi162Scf00007	Peaxi162Scf00007g00252	2477498	2497392	+	Protein THYLAKOID FORMATION1, chloroplastic
Peaxi162Scf00007	Peaxi162Scf00007g00254	2513845	2514204	+	Unknown protein
Peaxi162Scf00007	Peaxi162Scf00007g00263	2590052	2590984	+	Unknown protein
Peaxi162Scf00007	Peaxi162Scf00007g00272	2705972	2707384	+	conserved hypothetical protein [Ricinus communis] gb|EEF44510.1| conserved hypothetical protein [Ricinus communis]
Peaxi162Scf00007	Peaxi162Scf00007g00283	2805328	2806918	+	Galact , putative [Theobroma cacao]
Peaxi162Scf00007	Peaxi162Scf00007g00285	2885305	2888370	+	Pentatricopeptide repeat-containing protein
Peaxi162Scf00007	Peaxi162Scf00007g00287	2809420	2810220	-	CK25 [Nicotiana tabacum]
Peaxi162Scf00007	Peaxi162Scf00007g00289	2835073	2836105	-	methyl jasmonate induced MYB-related transcription factor [Nicotiana tabacum]
Peaxi162Scf00007	Peaxi162Scf00007g00315	328433	331185	+	WRKY family transcription factor
Peaxi162Scf00007	Peaxi162Scf00007g00318	347420	355515	+	aspartic proteinase A1
Peaxi162Scf00007	Peaxi162Scf00007g00418	422826	423292	-	Photosystem Q(B) protein
Peaxi162Scf00007	Peaxi162Scf00007g00424	458615	461603	+	Unknown protein
Peaxi162Scf00007	Peaxi162Scf00007g00429	443325	450406	+	mitogen-activated protein kinase kinase kinase 15
Peaxi162Scf00007	Peaxi162Scf00007g00431	463163	473202	+	Disease resistance protein (CC-NBS-LRR class) family
Peaxi162Scf00007	Peaxi162Scf00007g00432	480100	486414	-	terpene synthase 21
Peaxi162Scf00007	Peaxi162Scf00007g00514	504655	506503	-	S-type anion channel SLAH1
Peaxi162Scf00007	Peaxi162Scf00007g00625	683040	684338	-	Unknown protein
Peaxi162Scf00007	Peaxi162Scf00007g00633	588952	590824	+	SNF2 domain-containing protein / helicase domain-containing protein / zinc finger protein-related
Peaxi162Scf00007	Peaxi162Scf00007g00635	595926	611291	+	SNF2 domain-containing protein / helicase domain-containing protein / zinc finger protein-related
Peaxi162Scf00007	Peaxi162Scf00007g00636	620481	621833	-	Unknown protein
Peaxi162Scf00007	Peaxi162Scf00007g00638	646301	655452	-	SKU5 similar 5
Peaxi162Scf00007	Peaxi162Scf00007g00717	744448	746677	-	11-beta-hydroxysteroid dehydrogenase 1B
Peaxi162Scf00007	Peaxi162Scf00007g00718	741733	743292	-	cytochrome P450, family 71, subfamily A, polypeptide 21
Peaxi162Scf00007	Peaxi162Scf00007g00811	833158	839525	+	Galactosyltransferase family protein
Peaxi162Scf00007	Peaxi162Scf00007g00823	795999	798258	+	myb domain protein 101
Peaxi162Scf00007	Peaxi162Scf00007g00828	839238	842819	-	Galactosyltransferase family protein
Peaxi162Scf00007	Peaxi162Scf00007g00829	856786	858721	-	DHHC-type zinc finger family protein
Peaxi162Scf00007	Peaxi162Scf00007g00831	821289	831650	+	Unknown protein
Peaxi162Scf00007	Peaxi162Scf00007g00832	861390	870492	+	Polynucleotidyl transferase, ribonuclease H fold protein with HRDC domain
Peaxi162Scf00007	Peaxi162Scf00007g00833	879434	888060	+	Aconitate hydratase 1
Peaxi162Scf00007	Peaxi162Scf00007g00923	897308	899874	+	conserved hypothetical protein [Ricinus communis] gb|EEF43876.1| conserved hypothetical protein [Ricinus communis]
Peaxi162Scf00007	Peaxi162Scf00007g00929	973922	976781	+	Transmembrane protein 97, predicted
Peaxi162Scf00007	Peaxi162Scf00007g00930	964080	966635	-	Unknown protein
Peaxi162Scf00007	Peaxi162Scf00007g00932	912208	916901	+	MATE efflux family protein
Peaxi162Scf00007	Peaxi162Scf00007g00934	949192	954148	+	glutamate receptor 3.4
Peaxi162Scf00007	Peaxi162Scf00007g00935	961652	963030	+	Ras-related small GTP-binding family protein
Peaxi162Scf00007	Peaxi162Scf00007g01016	1043486	1044735	+	conserved hypothetical protein [Ricinus communis] gb|EEF38184.1| conserved hypothetical protein [Ricinus communis]
Peaxi162Scf00007	Peaxi162Scf00007g01020	999464	1003733	-	Homeobox-leucine zipper protein HDG2
Peaxi162Scf00007	Peaxi162Scf00007g01112	1088791	1093933	+	syntaxin of plants 131
Peaxi162Scf00007	Peaxi162Scf00007g01115	1097138	1099649	-	isocitrate lyase
Peaxi162Scf00007	Peaxi162Scf00007g01118	1156306	1168450	+	Peroxidase superfamily protein
Peaxi162Scf00007	Peaxi162Scf00007g01220	1249058	1251018	+	B-box type zinc finger family protein
Peaxi162Scf00007	Peaxi162Scf00007g01221	1200665	1207042	-	TraB family protein
Peaxi162Scf00007	Peaxi162Scf00007g01226	1241270	1242743	-	cyclin p2
Peaxi162Scf00007	Peaxi162Scf00007g01229	1207253	1216736	-	histone-lysine N-methyltransferase ATXR2
Peaxi162Scf00007	Peaxi162Scf00007g01230	1221746	1235251	-	Peroxisome biogenesis protein 22
Peaxi162Scf00007	Peaxi162Scf00007g01310	1330909	1331382	-	Unknown protein
Peaxi162Scf00007	Peaxi162Scf00007g01327	1267818	1270584	+	Protein of unknown function (DUF604)
Peaxi162Scf00007	Peaxi162Scf00007g01328	1277688	1285164	+	Protein of unknown function (DUF604)
Peaxi162Scf00007	Peaxi162Scf00007g01329	1308360	1313688	+	BEST Arabidopsis thaliana protein match is: mucin-related
Peaxi162Scf00007	Peaxi162Scf00007g01332	1369597	1370886	+	Unknown protein
Peaxi162Scf00007	Peaxi162Scf00007g01333	1373146	1378885	+	AGAMOUS-like 66 isoform 4 [Theobroma cacao] gb|EOX99192.1| AGAMOUS-like 66 isoform 4 [Theobroma cacao]
Peaxi162Scf00007	Peaxi162Scf00007g01337	1350450	1356418	-	Unknown protein
Peaxi162Scf00007	Peaxi162Scf00007g01340	1289376	1292662	+	Unknown protein
Peaxi162Scf00007	Peaxi162Scf00007g01342	1321777	1322973	+	Blue copper protein [Aegilops tauschii]
Peaxi162Scf00007	Peaxi162Scf00007g01343	1340837	1344470	+	beta-amylase 6
Peaxi162Scf00007	Peaxi162Scf00007g01346	1381803	1388222	+	formin homology5
Peaxi162Scf00007	Peaxi162Scf00007g01347	1323709	1327629	-	basic helix-loop-helix (bHLH) DNA-binding superfamily protein
Peaxi162Scf00007	Peaxi162Scf00007g01411	1403226	1404559	-	Unknown protein
Peaxi162Scf00007	Peaxi162Scf00007g01414	1399510	1401805	+	conserved hypothetical protein [Ricinus communis] gb|EEF39033.1| conserved hypothetical protein [Ricinus communis]
Peaxi162Scf00007	Peaxi162Scf00007g01415	1465172	1466958	+	Phototropic-responsive NPH3 family protein
Peaxi162Scf00007	Peaxi162Scf00007g01416	1395282	1396923	-	Protein of unknown function (DUF1218)
Peaxi162Scf00007	Peaxi162Scf00007g01417	1405398	1418103	-	SET domain protein 2
Peaxi162Scf00007	Peaxi162Scf00007g01418	1431823	1432721	-	Unknown protein
Peaxi162Scf00007	Peaxi162Scf00007g01510	1538107	1542360	-	Disease resistance protein (CC-NBS-LRR class) family
Peaxi162Scf00007	Peaxi162Scf00007g01511	1514868	1516760	+	xyloglucan endotransglucosylase/hydrolase 9
Peaxi162Scf00007	Peaxi162Scf00007g01610	1610083	1610740	-	Calcium-binding EF-hand family protein
Peaxi162Scf00007	Peaxi162Scf00007g01617	1591115	1593543	+	Auxin-responsive GH3 family protein
Peaxi162Scf00007	Peaxi162Scf00007g01619	1599222	1602392	-	Protein with RNI-like/FBD-like domains
Peaxi162Scf00007	Peaxi162Scf00007g01624	1663509	1666512	+	G-type lectin S-receptor-like serine/threonine-protein kinase
Peaxi162Scf00007	Peaxi162Scf00007g01627	1637594	1640264	-	purple acid phosphatase 6
Peaxi162Scf00007	Peaxi162Scf00007g01628	1656438	1657766	-	S-locus lectin protein kinase family protein
Peaxi162Scf00007	Peaxi162Scf00007g01727	1771652	1780309	-	mitogen-activated protein kinase kinase kinase 9
Peaxi162Scf00007	Peaxi162Scf00007g01728	1703065	1706016	+	G-type lectin S-receptor-like serine/threonine-protein kinase
Peaxi162Scf00007	Peaxi162Scf00007g01729	1714266	1718013	+	G-type lectin S-receptor-like serine/threonine-protein kinase
Peaxi162Scf00007	Peaxi162Scf00007g01730	1728273	1729248	+	B-box type zinc finger family protein
Peaxi162Scf00007	Peaxi162Scf00007g01731	1686905	1689910	-	G-type lectin S-receptor-like serine/threonine-protein kinase
Peaxi162Scf00007	Peaxi162Scf00007g01734	1735209	1740504	-	frataxin homolog
Peaxi162Scf00007	Peaxi162Scf00007g01817	1806598	1809708	+	Outer arm dynein light chain 1 protein
Peaxi162Scf00007	Peaxi162Scf00007g01823	1849647	1852829	+	DNA repair metallo-beta-lactamase family protein
Peaxi162Scf00007	Peaxi162Scf00007g02010	2064143	2064469	+	Unknown protein
Peaxi162Scf00007	Peaxi162Scf00007g02122	2112243	2113646	+	myb domain protein 15
Peaxi162Scf00007	Peaxi162Scf00007g02125	2150575	2151553	+	myb domain protein 14
Peaxi162Scf00007	Peaxi162Scf00007g02126	2167163	2170007	-	Cyclin D6
Peaxi162Scf00007	Peaxi162Scf00007g02128	2131905	2139099	+	myb domain protein 14
Peaxi162Scf00007	Peaxi162Scf00007g02210	2231379	2235805	+	2-oxoglutarate (2OG) and Fe(II)-dependent oxygenase superfamily protein
Peaxi162Scf00007	Peaxi162Scf00007g02310	2368524	2370057	-	conserved hypothetical protein [Ricinus communis] gb|EEF44521.1| conserved hypothetical protein [Ricinus communis]
Peaxi162Scf00007	Peaxi162Scf00007g02412	2456572	2457960	-	HXXXD-type acyl-transferase family protein
Peaxi162Scf00007	Peaxi162Scf00007g02414	2413877	2415131	-	myb domain protein 74
Peaxi162Scf00007	Peaxi162Scf00007g02516	2496550	2504570	-	Protein THYLAKOID FORMATION1, chloroplastic
Peaxi162Scf00007	Peaxi162Scf00007g02519	2518026	2518442	+	Unknown protein
Peaxi162Scf00007	Peaxi162Scf00007g02536	2576045	2581671	+	PapD-like superfamily protein
Peaxi162Scf00007	Peaxi162Scf00007g02541	2542170	2572523	+	2-nonaprenyl-3-methyl-6-methoxy-1,4-benzoquinol hydroxylase [Theobroma cacao] gb|EOY12769.1| 2-nonaprenyl-3-methyl-6-methoxy-1,4-benzoquinol hydroxylase [Theobroma cacao]
Peaxi162Scf00007	Peaxi162Scf00007g02725	2728970	2732694	-	External alternative NAD(P)H-ubiquinone oxidoreductase B1, mitochondrial
Peaxi162Scf00007	Peaxi162Scf00007g02726	2711185	2713395	+	Pentatricopeptide repeat-containing protein
Peaxi162Scf00007	Peaxi162Scf00007g02727	2713845	2718497	-	External alternative NAD(P)H-ubiquinone oxidoreductase B3, mitochondrial
Peaxi162Scf00007	Peaxi162Scf00007g02729	2741429	2743542	-	Unknown protein
Peaxi162Scf00007	Peaxi162Scf00007g02826	2892071	2892406	+	Unknown protein
Peaxi162Scf00007	Peaxi162Scf00007g02832	2936582	2937577	+	Unknown protein
Peaxi162Scf00007	Peaxi162Scf00007g02845	2911605	2914319	+	nuclear assembly factor 1
Peaxi162Scf00007	Peaxi162Scf00007g02848	2798512	2800910	-	F-box/FBD/LRR-repeat protein [Medicago truncatula] gb|AES67901.1| F-box/FBD/LRR-repeat protein [Medicago truncatula]
Peaxi162Scf00007	Peaxi162Scf00007g02852	2840611	2849062	+	STRUBBELIG-receptor family 3
Peaxi162Scf00007	Peaxi162Scf00007g02853	2850749	2855139	+	Secretory carrier-associated membrane protein 2
Peaxi162Scf00007	Peaxi162Scf00007g02856	2779337	2781078	-	Unknown protein
Peaxi162Scf00007	Peaxi162Scf00007g02858	2815565	2821842	-	Lipoyl synthase, mitochondrial
Peaxi162Scf00007	Peaxi162Scf00007g02859	2916582	2919512	-	Developmental regulator, ULTRAPETALA
Peaxi162Scf00007	Peaxi162Scf00007g10126	1219063	1220658	-	Pentatricopeptide repeat-containing protein
Peaxi162Scf00007	Peaxi162Scf00007g10129	1253608	1253988	-	B-box type zinc finger family protein
Peaxi162Scf00007	Peaxi162Scf00007g10222	2281804	2283324	-	L-tyrosine decarboxylase
Peaxi162Scf00007	Peaxi162Scf00007t00071	717789	717862	+	Unknown protein
Peaxi162Scf00007	Peaxi162Scf00007t00101	1083093	1083164	-	Unknown protein
Peaxi162Scf00007	Peaxi162Scf00007t00121	1266653	1266726	-	Unknown protein
Peaxi162Scf00007	Peaxi162Scf00007t00171	1719880	1719961	+	Unknown protein
Peaxi162Scf00007	Peaxi162Scf00007t00231	2315788	2315861	-	Unknown protein
Peaxi162Scf00007	Peaxi162Scf00007t00251	2526242	2526315	+	Unknown protein
