# Supplementary material for: Genome-wide identification of quantitative trait loci for important plant and flower traits in petunia using a high-density linkage map and an interspecific recombinant inbred population derived from Petunia integrifolia and P. axillaris
Source: Hortic Res. 2019 Feb 1;6:27. doi: 10.1038/s41438-018-0091-5 (PMC6355904; doi:10.1038/s41438-018-0091-5)
Supplement: Supplementary file 3 — Supplemental Table S3 [file 41438_2018_91_MOESM3_ESM.xlsx]

## Sheet: S3
Table S3. List of predicted genes in scaffold Peaxi162Scf00007 in the Petunia axillaris genome that are likely involved in flower development
Gene ID	Annotation	Function
Peaxi162Scf00007g00237	indole-3-butyric acid response 10	Auxin synthesis
Peaxi162Scf00007g01617	Auxin-responsive GH3 family protein	Auxin synthesis
Peaxi162Scf00007g02848	F-box/FBD/LRR-repeat protein [Medicago truncatula] gb|AES67901.1| F-box/FBD/LRR-repeat protein [Medicago truncatula]	Flower development
Peaxi162Scf00007g02859	Developmental regulator, ULTRAPETALA	Flower development
